# Supplementary material for: Left ventricular metastasis from tongue squamous cell carcinoma presenting with ventricular tachycardia: a case report
Source: Eur Heart J Case Rep. 2026 Mar 6;10(5):ytag031. doi: 10.1093/ehjcr/ytag031 (PMC13158794; doi:10.1093/ehjcr/ytag031)
Supplement: ytag031_Supplementary_Data [file ytag031_supplementary_data.zip]

Archive with 5 entries (5 files):
- Supplemental Material.docx
- Supplemental Video 1A .mp4
- Supplemental Video 1B .mp4
- Supplemental Video 2A .mp4
- Supplemental Video 2B .mp4
